# Supplementary material for: Molecular Characteristics of the Malate Dehydrogenase (MDH) Gene Family in Spirometra mansoni (Cestoda: Diphyllobothriidea)
Source: Int J Mol Sci. 2024 Aug 13;25(16):8802. doi: 10.3390/ijms25168802 (PMC11354392; doi:10.3390/ijms25168802)
Supplement: Supplementary file 1 [file ijms-25-08802-s001.zip]

Archive with 1 entries (1 files):
- ijms-3097202-supplementary.pdf
